# Supplementary material for: Coriander Oil Reverses Dexamethasone-Induced Insulin Resistance in Rats
Source: Antioxidants (Basel). 2022 Feb 23;11(3):441. doi: 10.3390/antiox11030441 (PMC8944706; doi:10.3390/antiox11030441)
Supplement: Supplementary file 1 [file antioxidants-11-00441-s001.zip]

Archive with 1 entries (1 files):
- antioxidants-1548331-supplementary.pdf
